# Supplementary material for: Drug Interactions for Patients with Respiratory Diseases Receiving COVID-19 Emerged Treatments
Source: Int J Environ Res Public Health. 2021 Nov 8;18(21):11711. doi: 10.3390/ijerph182111711 (PMC8583457; doi:10.3390/ijerph182111711)
Supplement: Supplementary file 1 [file ijerph-18-11711-s001.zip]

Archive with 1 entries (1 files):
- ijerph-1399561-supplementary.pdf
